# Supplementary material for: Multiple variation patterns of terpene synthases in 26 maize genomes
Source: BMC Genomics. 2023 Jan 27;24:46. doi: 10.1186/s12864-023-09137-3 (PMC9881264; doi:10.1186/s12864-023-09137-3)
Supplement: Supplementary file 1 — Additional file 1: Fig. S1. The ratio of SV to typical and atypical genes overlap. Fig. S2. Scatter plot of ZmTPS gene number and total expressed dose correlation analysis. Fig. S3. The differentially expressed ZmTPS genes in other studies. Table S1. The ZmTPS names and their corresponding gene names in multiple maize genomes. Table S2. The atypical ZmTPS genes in maize genomes. [file 12864_2023_9137_MOESM1_ESM.zip › TableS1.xlsx]

## Sheet: TableS1
TPS_gene_ID	Pan_gene_id	Rep_transcript	B73	Tzi8	Ky21	M162W	Ms71	Oh7B	Oh43	M37W	Mo18W	NC350	HP301	Il14H	P39	CML52	CML69	Ki11	CML228	CML247	CML277	CML322	CML333	Ki3	CML103	Tx303	NC358	B97	class	Subgenome	number_genome_presence
ZmTPS1	Zm00001eb016730	Zm00001eb016730_T002	Zm00001eb016730_T002	Zm00042ab017320_T002	Zm00031ab017350_T002	Zm00033ab017870_T001	Zm00035ab017370_T001;Zm00035ab017380_T001	Zm00038ab017420_T002	Zm00039ab017280_T002	Zm00032ab017200_T006	Zm00034ab017580_T002	Zm00036ab017380_T001	Zm00027ab016960_T001	Zm00028ab017110_T001	Zm00040ab017960_T001	Zm00019ab016850_T001	Zm00020ab017150_T001	Zm00030ab016820_T001;Zm00030ab016830_T001	Zm00022ab016660_T001	Zm00023ab017570_T002	Zm00024ab017300_T001	Zm00025ab017820_T001	Zm00026ab016830_T001	Zm00029ab017270_T001	Zm00021ab016840_T001	Zm00041ab017560_T001	Zm00037ab017080_T004	Zm00018ab017600_T001	Core Gene	M1	26
ZmTPS2	Zm00001eb017120	Zm00001eb017120_T001	Zm00001eb017120_T001	Zm00042ab017680_T001	Zm00031ab017770_T001	Zm00033ab018220_T001	Zm00035ab017740_T001	Zm00038ab017810_T001	Zm00039ab017680_T002	Zm00032ab017600_T001	Zm00034ab017960_T002	Zm00036ab017770_T003	Zm00027ab017360_T001	Zm00028ab017500_T002	Zm00040ab018340_T001	Zm00019ab017210_T001	Zm00020ab017530_T002	Zm00030ab017190_T001	Zm00022ab017060_T001	Zm00023ab018040_T003	Zm00024ab017660_T001	Zm00025ab018220_T001	Zm00026ab017200_T002	Zm00029ab017690_T001	Zm00021ab017230_T001	Zm00041ab017960_T001	Zm00037ab017530_T001	Zm00018ab017970_T001	Core Gene	M1	26
ZmTPS3	Zm00001eb021200	Zm00001eb021200_T001	Zm00001eb021200_T001	Zm00042ab021460_T002	Zm00031ab021730_T001	Zm00033ab021980_T002	Zm00035ab021650_T003	Zm00038ab021990_T002	Zm00039ab021480_T001	Zm00032ab021610_T002	Zm00034ab022040_T001	Zm00036ab021480_T002	Zm00027ab021200_T001	Zm00028ab021200_T001	Zm00040ab022330_T003	Zm00019ab020910_T001	Zm00020ab021250_T001	Zm00030ab020970_T001	Zm00022ab020940_T001	Zm00023ab021880_T001	Zm00024ab021470_T001	Zm00025ab022070_T001	Zm00026ab020990_T001	Zm00029ab021540_T001	Zm00021ab021040_T001	Zm00041ab021710_T001	Zm00037ab021240_T001	Zm00018ab022150_T003	Core Gene	NA	26
ZmTPS4	Zm00001eb041770	Zm00001eb041770_T001	Zm00001eb041770_T001	Zm00042ab042580_T001	Zm00031ab043440_T001	Zm00033ab044070_T001	Zm00035ab042940_T001	Zm00038ab042920_T002	Zm00039ab042260_T005	Zm00032ab043330_T001	Zm00034ab044330_T001	Zm00036ab042960_T002	Zm00027ab042000_T001	Zm00028ab042400_T001	Zm00040ab044150_T002	Zm00019ab040860_T001	Zm00020ab042210_T003	Zm00030ab041650_T002	Zm00022ab042110_T002	Zm00023ab043260_T002	Zm00024ab042190_T001	Zm00025ab043250_T002	Zm00026ab041100_T002	Zm00029ab042920_T001	Zm00021ab041790_T001	Zm00041ab042920_T002	Zm00037ab041790_T001	Zm00018ab043810_T001	Core Gene	NA	26
ZmTPS5	Zm00001eb047160	Zm00001eb047160_T001	Zm00001eb047160_T001	Zm00042ab048560_T002	Zm00031ab049020_T001	Zm00033ab049800_T001	Zm00035ab048700_T001;Zm00035ab048710_T001	Zm00038ab048790_T001	Zm00039ab047800_T001	Zm00032ab049290_T001	Zm00034ab050100_T001	Zm00036ab048800_T001	Zm00027ab047420_T001	Zm00028ab048050_T001	Zm00040ab050010_T001	Zm00019ab046150_T001	Zm00020ab047760_T001	Zm00030ab047210_T001	Zm00022ab047720_T001	Zm00023ab048990_T001	Zm00024ab047940_T001	Zm00025ab049020_T001	Zm00026ab047230_T001	Zm00029ab048830_T001	Zm00021ab047580_T001	Zm00041ab048630_T001;Zm00041ab048640_T001	Zm00037ab047380_T001	Zm00018ab049670_T001	Core Gene	NA	26
ZmTPS6	Zm00001eb048020	Zm00001eb048020_T002	Zm00001eb048020_T002	Zm00042ab049410_T002	Zm00031ab050070_T002	Zm00033ab050740_T001	Zm00035ab049710_T001	Zm00038ab049600_T001	Zm00039ab048730_T001	Zm00032ab050270_T001	Zm00034ab051120_T001	Zm00036ab049650_T001	Zm00027ab048300_T005	Zm00028ab048800_T001	Zm00040ab051040_T002	Zm00019ab047040_T001	Zm00020ab048660_T001	Zm00030ab048220_T002	Zm00022ab048570_T001	Zm00023ab050100_T001	Zm00024ab048830_T001	Zm00025ab050010_T003	Zm00026ab048180_T001	Zm00029ab049800_T001	Zm00021ab048530_T001;Zm00021ab048540_T001	Zm00041ab049650_T001	Zm00037ab048200_T001	Zm00018ab050670_T001	Core Gene	M1	26
ZmTPS7	Zm00001eb071070	Zm00001eb071070_T002	Zm00001eb071070_T002;Zm00001eb071080_T001;Zm00001eb071090_T001	Zm00042ab072180_T001;Zm00042ab072230_T001;Zm00042ab072240_T001	Zm00031ab073540_T001;Zm00031ab073560_T002;Zm00031ab073570_T001	Zm00033ab074370_T001;Zm00033ab074380_T001;Zm00033ab074410_T001	Zm00035ab072760_T003;Zm00035ab072780_T002;Zm00035ab072790_T002	Zm00038ab072480_T001;Zm00038ab072490_T001;Zm00038ab072500_T001	Zm00039ab071230_T002;Zm00039ab071250_T001;Zm00039ab071270_T001	Zm00032ab073670_T001;Zm00032ab073680_T001;Zm00032ab073700_T001	Zm00034ab075450_T001;Zm00034ab075460_T001;Zm00034ab075480_T003	Zm00036ab073060_T005;Zm00036ab073070_T002;Zm00036ab073080_T002	Zm00027ab071240_T001;Zm00027ab071260_T002;Zm00027ab071280_T001	Zm00028ab071860_T004;Zm00028ab071910_T001;Zm00028ab071920_T001	Zm00040ab075660_T002;Zm00040ab075670_T001;Zm00040ab075680_T001	Zm00019ab068860_T001;Zm00019ab068890_T001;Zm00019ab068910_T002	Zm00020ab071690_T001;Zm00020ab071700_T001;Zm00020ab071710_T001	Zm00030ab070560_T002;Zm00030ab070590_T001;Zm00030ab070600_T001	Zm00022ab071460_T001;Zm00022ab071470_T001;Zm00022ab071480_T001	Zm00023ab073120_T001;Zm00023ab073140_T001;Zm00023ab073150_T002	Zm00024ab071940_T001;Zm00024ab071960_T001;Zm00024ab071970_T001	Zm00025ab072660_T001;Zm00025ab072670_T001;Zm00025ab072680_T001	Zm00026ab070930_T002;Zm00026ab070970_T002;Zm00026ab070980_T001	Zm00029ab072570_T002;Zm00029ab072590_T001;Zm00029ab072600_T001	Zm00021ab071200_T001;Zm00021ab071230_T001;Zm00021ab071240_T002	Zm00041ab072410_T001;Zm00041ab072470_T001;Zm00041ab072480_T001	Zm00037ab071070_T001;Zm00037ab071090_T002;Zm00037ab071100_T003	Zm00018ab073000_T001;Zm00018ab073010_T001;Zm00018ab073020_T001	Core Gene	NA	26
ZmTPS8	Zm00001eb087570	Zm00001eb087570_T002	Zm00001eb087570_T002	Zm00042ab089550_T002	Zm00031ab091180_T001;Zm00031ab091190_T001	Zm00033ab092300_T002	Zm00035ab090540_T001	Zm00038ab091860_T001	NA	Zm00032ab091040_T001	Zm00034ab093040_T002	NA	Zm00027ab088610_T002	Zm00028ab091020_T001	Zm00040ab095940_T001	Zm00019ab085310_T001;Zm00019ab085320_T001	Zm00020ab088600_T002	NA	Zm00022ab088380_T001	Zm00023ab090300_T001	Zm00024ab089390_T001;Zm00024ab089400_T001	gmap_ID=chr2:114340020-114397222	Zm00026ab088040_T003	Zm00029ab090190_T001;Zm00029ab090200_T001	Zm00021ab087830_T001	Zm00041ab090310_T001	Zm00037ab088290_T001;Zm00037ab088300_T001	Zm00018ab090180_T001	Dispensable Gene	NA	23
ZmTPS9	Zm00001eb089110	Zm00001eb089110_T001	Zm00001eb089110_T001;Zm00001eb089120_T001	Zm00042ab091260_T001;Zm00042ab091270_T001	Zm00031ab092910_T001	Zm00033ab093890_T001	Zm00035ab092070_T001;Zm00035ab092080_T001	NA	Zm00039ab090040_T001	Zm00032ab092570_T001;Zm00032ab092580_T001	Zm00034ab094670_T001	Zm00036ab092250_T001	Zm00027ab090020_T001;Zm00027ab090030_T001	NA	NA	NA	Zm00020ab090300_T001;Zm00020ab090310_T001	Zm00030ab089000_T001;Zm00030ab089010_T001	Zm00022ab089940_T001;Zm00022ab089950_T001	Zm00023ab091950_T001;Zm00023ab091960_T001	Zm00024ab091020_T001;Zm00024ab091040_T001	NA	Zm00026ab089610_T001;Zm00026ab089620_T001	Zm00029ab091800_T001	Zm00021ab089530_T001;Zm00021ab089540_T001	Zm00041ab091990_T001;Zm00041ab092000_T001	Zm00037ab089770_T001;Zm00037ab089790_T001;Zm00037ab089800_T001	Zm00018ab091700_T002	Dispensable Gene	M1	21
ZmTPS10	Zm00001eb089360	Zm00001eb089360_T001	Zm00001eb089360_T001	Zm00042ab091490_T001	Zm00031ab093120_T001	Zm00033ab094150_T001	Zm00035ab092280_T001	NA	Zm00039ab090220_T001	Zm00032ab092840_T001	Zm00034ab094910_T001	Zm00036ab092480_T003	Zm00027ab090270_T002	NA	NA	Zm00019ab086860_T001	Zm00020ab090540_T001	Zm00030ab089230_T001	Zm00022ab090200_T001	Zm00023ab092180_T001	Zm00024ab091300_T001	NA	Zm00026ab089820_T001	Zm00029ab091980_T001	NA	Zm00041ab092220_T001	Zm00037ab090000_T001	Zm00018ab091940_T002	Dispensable Gene	NA	21
ZmTPS11	Zm00001eb133200	Zm00001eb133200_T002	Zm00001eb133200_T002	Zm00042ab137380_T001	Zm00031ab138180_T001	Zm00033ab140410_T001	Zm00035ab137520_T001	Zm00038ab136030_T001	Zm00039ab134930_T001	Zm00032ab137210_T003	Zm00034ab142100_T002	Zm00036ab137240_T001	Zm00027ab134810_T001	Zm00028ab136440_T001	Zm00040ab142590_T001	Zm00019ab127620_T001	Zm00020ab134320_T001	Zm00030ab133530_T001	Zm00022ab134880_T001	Zm00023ab137000_T001	Zm00024ab135420_T001	Zm00025ab137780_T001	Zm00026ab133590_T002	Zm00029ab137970_T001	Zm00021ab134390_T001	Zm00041ab138680_T002	Zm00037ab133730_T002	Zm00018ab137730_T003	Core Gene	NA	26
ZmTPS12	Zm00001eb167140	Zm00001eb167140_T003	Zm00001eb167140_T003;Zm00001eb167120_T001;Zm00001eb167080_T001;Zm00001eb167040_T001;Zm00001eb167130_T001;Zm00001eb167060_T001;Zm00001eb167050_T001	Zm00042ab172370_T002;Zm00042ab172260_T001;Zm00042ab172270_T001;Zm00042ab172320_T001;Zm00042ab172330_T001;Zm00042ab172350_T001;Zm00042ab172280_T002;Zm00042ab172210_T001;Zm00042ab172220_T001;Zm00042ab172230_T001;Zm00042ab172240_T001;Zm00042ab172340_T001;Zm00042ab172360_T001	Zm00031ab173380_T004;Zm00031ab173310_T001;Zm00031ab173360_T001;Zm00031ab173320_T001;Zm00031ab173270_T001;Zm00031ab173280_T001;Zm00031ab173290_T001;Zm00031ab173370_T001	Zm00033ab176890_T003;Zm00033ab176750_T001;Zm00033ab176810_T001;Zm00033ab176820_T001;Zm00033ab176840_T001;Zm00033ab176860_T001;Zm00033ab176900_T001;Zm00033ab176770_T001;Zm00033ab176720_T001;Zm00033ab176730_T001;Zm00033ab176830_T001;Zm00033ab176850_T001;Zm00033ab176870_T001	Zm00035ab172340_T009;Zm00035ab172220_T001;Zm00035ab172230_T001;Zm00035ab172260_T001;Zm00035ab172300_T001;Zm00035ab172350_T001;Zm00035ab172370_T001;Zm00035ab172380_T001;Zm00035ab172390_T001;Zm00035ab172400_T001;Zm00035ab172420_T001;Zm00035ab172460_T001;Zm00035ab172470_T001;Zm00035ab172170_T002;Zm00035ab172330_T001;Zm00035ab172250_T001;Zm00035ab172290_T001;Zm00035ab172120_T001;Zm00035ab172130_T001;…	Zm00038ab170020_T004;Zm00038ab169950_T001;Zm00038ab170000_T001;Zm00038ab169960_T002;Zm00038ab169920_T001;Zm00038ab169930_T001;Zm00038ab170010_T001	Zm00039ab169020_T001;Zm00039ab168920_T001;Zm00039ab168980_T001;Zm00039ab169000_T001;Zm00039ab168930_T002;Zm00039ab168940_T001;Zm00039ab168870_T001;Zm00039ab168890_T001;Zm00039ab168900_T001;Zm00039ab168990_T001;Zm00039ab169010_T001;Zm00039ab168880_T001	Zm00032ab172080_T005;Zm00032ab171940_T001;Zm00032ab172020_T003;Zm00032ab172050_T001;Zm00032ab171950_T001;Zm00032ab172030_T001;Zm00032ab172040_T001;Zm00032ab171900_T001;Zm00032ab171910_T001;Zm00032ab171920_T001;Zm00032ab172060_T001	Zm00034ab177260_T003;Zm00034ab177170_T001;Zm00034ab177220_T001;Zm00034ab177240_T002;Zm00034ab177180_T001;Zm00034ab177140_T001;Zm00034ab177150_T001;Zm00034ab177230_T001;Zm00034ab177250_T001	Zm00036ab172120_T003;Zm00036ab171780_T001;Zm00036ab171840_T001;Zm00036ab171880_T001;Zm00036ab171900_T001;Zm00036ab171940_T001;Zm00036ab171980_T001;Zm00036ab172020_T001;Zm00036ab172050_T001;Zm00036ab172060_T001;Zm00036ab172070_T001;Zm00036ab172090_T001;Zm00036ab171790_T001;Zm00036ab171910_T001;Zm00036ab171970_T001;Zm00036ab171870_T001;Zm00036ab171930_T001;Zm00036ab171960_T001;Zm00036ab172040_T001;…	Zm00027ab169010_T001;Zm00027ab168880_T001;Zm00027ab168940_T001;Zm00027ab168980_T001;Zm00027ab168990_T001;Zm00027ab168890_T001;Zm00027ab168850_T001;Zm00027ab168860_T001;Zm00027ab168950_T001;Zm00027ab168960_T001;Zm00027ab169000_T001	Zm00028ab172100_T004;Zm00028ab171880_T001;Zm00028ab171930_T001;Zm00028ab171940_T001;Zm00028ab171960_T001;Zm00028ab171970_T001;Zm00028ab171980_T001;Zm00028ab171990_T001;Zm00028ab172000_T001;Zm00028ab172020_T001;Zm00028ab172040_T001;Zm00028ab172080_T001;Zm00028ab171890_T001;Zm00028ab171840_T001;Zm00028ab171850_T001;Zm00028ab171860_T001;Zm00028ab171950_T001;Zm00028ab172010_T001;Zm00028ab172030_T001;…	Zm00040ab178070_T002;Zm00040ab178020_T001;Zm00040ab178040_T001;Zm00040ab177950_T001;Zm00040ab178000_T001;Zm00040ab178030_T001;Zm00040ab178050_T001;Zm00040ab177960_T001;Zm00040ab177920_T001;Zm00040ab177930_T001;Zm00040ab178010_T001;Zm00040ab178060_T001	Zm00019ab157560_T001;Zm00019ab157470_T001;Zm00019ab157350_T001;Zm00019ab157420_T002;Zm00019ab157450_T002;Zm00019ab157480_T001;Zm00019ab157500_T001;Zm00019ab157530_T001;Zm00019ab157540_T001;Zm00019ab157360_T001;Zm00019ab157570_T001;Zm00019ab157320_T001;Zm00019ab157330_T001;Zm00019ab157440_T001;Zm00019ab157460_T001;Zm00019ab157490_T001;Zm00019ab157510_T001;Zm00019ab157550_T001	Zm00020ab168640_T001;Zm00020ab168710_T004;Zm00020ab168740_T004;Zm00020ab168550_T001;Zm00020ab168610_T004;Zm00020ab168650_T001;Zm00020ab168720_T001;Zm00020ab168560_T001;Zm00020ab168510_T001;Zm00020ab168520_T001;Zm00020ab168620_T001;Zm00020ab168630_T001;Zm00020ab168660_T001;Zm00020ab168730_T001	Zm00030ab167220_T003;Zm00030ab167040_T001;Zm00030ab167160_T001;Zm00030ab167190_T001;Zm00030ab167200_T001;Zm00030ab167050_T001;Zm00030ab167010_T001;Zm00030ab167020_T001;Zm00030ab167180_T001;Zm00030ab167210_T001	Zm00022ab168720_T001;Zm00022ab168520_T001;Zm00022ab168570_T001;Zm00022ab168580_T001;Zm00022ab168600_T001;Zm00022ab168620_T001;Zm00022ab168650_T001;Zm00022ab168680_T001;Zm00022ab168530_T001;Zm00022ab168610_T001;Zm00022ab168690_T001;Zm00022ab168700_T001;Zm00022ab168480_T001;Zm00022ab168490_T001;Zm00022ab168500_T001;Zm00022ab168640_T001;Zm00022ab168660_T001;Zm00022ab168670_T001	Zm00023ab171460_T001;Zm00023ab171230_T001;Zm00023ab171240_T001;Zm00023ab171290_T001;Zm00023ab171320_T001;Zm00023ab171330_T001;Zm00023ab171340_T001;Zm00023ab171350_T001;Zm00023ab171360_T001;Zm00023ab171370_T001;Zm00023ab171380_T001;Zm00023ab171390_T001;Zm00023ab171400_T001;Zm00023ab171430_T001;Zm00023ab171440_T001;Zm00023ab171250_T001;Zm00023ab171200_T001;Zm00023ab171210_T001;Zm00023ab171300_T001;…	Zm00024ab169990_T004;Zm00024ab169850_T001;Zm00024ab169920_T001;Zm00024ab169930_T001;Zm00024ab169950_T001;Zm00024ab169860_T001;Zm00024ab169820_T001;Zm00024ab169830_T001;Zm00024ab169970_T001	Zm00025ab173290_T001;Zm00025ab173240_T001;Zm00025ab173260_T001;Zm00025ab173280_T001;Zm00025ab173200_T002;Zm00025ab173160_T001;Zm00025ab173170_T001;Zm00025ab173250_T001;Zm00025ab173270_T001	Zm00026ab168460_T001;Zm00026ab168390_T001;Zm00026ab168450_T001;Zm00026ab168410_T001;Zm00026ab168360_T001;Zm00026ab168370_T001	Zm00029ab172990_T006;Zm00029ab172910_T001;Zm00029ab172960_T001;Zm00029ab172920_T001;Zm00029ab172870_T001;Zm00029ab172880_T001;Zm00029ab172890_T001;Zm00029ab172970_T001	Zm00021ab168970_T001;Zm00021ab168910_T001;Zm00021ab168960_T001;Zm00021ab168920_T001;Zm00021ab168880_T001;Zm00021ab168890_T001	Zm00041ab173760_T003;Zm00041ab173650_T001;Zm00041ab173700_T001;Zm00041ab173740_T001;Zm00041ab173660_T001;Zm00041ab173620_T001;Zm00041ab173630_T001;Zm00041ab173710_T001;Zm00041ab173720_T001;Zm00041ab173750_T001	Zm00037ab168080_T004;Zm00037ab167990_T001;Zm00037ab168040_T001;Zm00037ab168050_T001;Zm00037ab168060_T001;Zm00037ab168000_T001;Zm00037ab167960_T001;Zm00037ab167970_T001;Zm00037ab168070_T002	Zm00018ab172820_T003;Zm00018ab172770_T001;Zm00018ab172800_T003;Zm00018ab172720_T002;Zm00018ab172670_T001;Zm00018ab172680_T001;Zm00018ab172690_T001;Zm00018ab172780_T001;Zm00018ab172790_T001;Zm00018ab172810_T001	Core Gene	NA	26
ZmTPS13	Zm00001eb176190	Zm00001eb176190_T001	Zm00001eb176190_T001	Zm00042ab182240_T004	Zm00031ab182620_T001;Zm00031ab182630_T001	Zm00033ab186170_T001;Zm00033ab186180_T001	Zm00035ab181350_T001	Zm00038ab178590_T001	Zm00039ab178070_T001	Zm00032ab181350_T001	Zm00034ab186500_T001	Zm00036ab181810_T001;Zm00036ab181820_T001	Zm00027ab178480_T001;Zm00027ab178490_T001	Zm00028ab181260_T001;Zm00028ab181270_T001	Zm00040ab187630_T001	Zm00019ab166130_T001	Zm00020ab177930_T001	Zm00030ab176220_T001;Zm00030ab176230_T001	Zm00022ab178000_T001	Zm00023ab181030_T001;Zm00023ab181040_T001	Zm00024ab179060_T001	Zm00025ab182390_T001;Zm00025ab182400_T002	Zm00026ab177640_T001	Zm00029ab182350_T001	Zm00021ab178180_T001	Zm00041ab183220_T001	Zm00037ab177220_T001	Zm00018ab182290_T001	Core Gene	NA	26
ZmTPS14	Zm00001eb208380	Zm00001eb208380_T002	Zm00001eb208380_T002;Zm00001eb208400_T001	Zm00042ab217580_T001;Zm00042ab217590_T001;Zm00042ab217620_T001	Zm00031ab216830_T002;Zm00031ab216860_T001	Zm00033ab220900_T002;Zm00033ab220950_T001	Zm00035ab215140_T001;Zm00035ab215150_T001;Zm00035ab215170_T002	Zm00038ab211900_T001;Zm00038ab211910_T001;Zm00038ab211930_T002	Zm00039ab213190_T002;Zm00039ab213230_T001;Zm00039ab213240_T001	Zm00032ab215720_T001;Zm00032ab215750_T001;Zm00032ab215760_T001	Zm00034ab221270_T002;Zm00034ab221290_T002	Zm00036ab213900_T001;Zm00036ab213930_T001;Zm00036ab213920_T001	Zm00027ab212260_T002;Zm00027ab212290_T001;Zm00027ab212300_T001	Zm00028ab214370_T002;Zm00028ab214400_T001	Zm00040ab222690_T003;Zm00040ab222720_T001	Zm00019ab198560_T002;Zm00019ab198590_T001	Zm00020ab211360_T001;Zm00020ab211390_T001	Zm00030ab209670_T003;Zm00030ab209690_T001	Zm00022ab211010_T001;Zm00022ab211040_T001	Zm00023ab214450_T002;Zm00023ab214480_T001	Zm00024ab211810_T001;Zm00024ab211840_T001	Zm00025ab216550_T001;Zm00025ab216580_T001	Zm00026ab210770_T001;Zm00026ab210810_T001;Zm00026ab210800_T001	Zm00029ab215830_T001;Zm00029ab215850_T001	Zm00021ab211430_T002;Zm00021ab211470_T001	Zm00041ab217120_T002;Zm00041ab217140_T001	Zm00037ab210510_T001;Zm00037ab210530_T001	Zm00018ab216520_T001;Zm00018ab216560_T001	Core Gene	M2	26
ZmTPS15	Zm00001eb230410	Zm00001eb230410_T001	Zm00001eb230410_T001;Zm00001eb230440_T001	Zm00042ab239970_T002;Zm00042ab240000_T001	Zm00031ab239590_T001;Zm00031ab239600_T001;Zm00031ab239630_T001	Zm00033ab243630_T001;Zm00033ab243670_T001	Zm00035ab237880_T001;Zm00035ab237890_T001;Zm00035ab237900_T001	Zm00038ab234760_T001;Zm00038ab234800_T001	Zm00039ab234940_T002;Zm00039ab234960_T001	Zm00032ab238060_T001;Zm00032ab238070_T001	Zm00034ab244590_T002;Zm00034ab244620_T001	Zm00036ab236110_T002;Zm00036ab236150_T002	Zm00027ab234410_T001;Zm00027ab234440_T001	Zm00028ab236780_T001;Zm00028ab236800_T001;Zm00028ab236810_T001	Zm00040ab245530_T001;Zm00040ab245580_T001	Zm00019ab220200_T001;Zm00019ab220230_T001	Zm00020ab233050_T001;Zm00020ab233080_T001	Zm00030ab231640_T001;Zm00030ab231660_T001	Zm00022ab233540_T001;Zm00022ab233570_T001	Zm00023ab236890_T001;Zm00023ab236920_T001	Zm00024ab233910_T002;Zm00024ab233920_T001;Zm00024ab233930_T001	Zm00025ab239250_T001;Zm00025ab239280_T001	Zm00026ab232910_T001;Zm00026ab232930_T001	Zm00029ab238710_T001;Zm00029ab238730_T001	Zm00021ab233340_T001;Zm00021ab233380_T001	Zm00041ab239800_T001;Zm00041ab239830_T001	Zm00037ab232810_T001;Zm00037ab232860_T001	Zm00018ab239350_T001;Zm00018ab239380_T001	Core Gene	M1	26
ZmTPS16	Zm00001eb267020	Zm00001eb267020_T002	Zm00001eb267020_T002	Zm00042ab278740_T003	Zm00031ab277880_T001	Zm00033ab283310_T002	Zm00035ab276130_T003	Zm00038ab273150_T003	Zm00039ab271770_T002	Zm00032ab277890_T001	Zm00034ab286060_T001	Zm00036ab275390_T002	Zm00027ab272210_T002	Zm00028ab273670_T002	Zm00040ab284230_T001	Zm00019ab256830_T001	Zm00020ab271140_T002	Zm00030ab267860_T002	Zm00022ab271970_T002	Zm00023ab274990_T002	Zm00024ab271820_T002	Zm00025ab278150_T003	Zm00026ab270040_T002	Zm00029ab280160_T002	Zm00021ab271090_T002	Zm00041ab277160_T001	Zm00037ab271110_T002	Zm00018ab279840_T002	Core Gene	M1	26
ZmTPS17	Zm00001eb278400	Zm00001eb278400_T001	Zm00001eb278400_T001	Zm00042ab291150_T001	Zm00031ab289290_T001	Zm00033ab295570_T001	Zm00035ab288960_T001	Zm00038ab284710_T001	Zm00039ab283810_T001	Zm00032ab290220_T001	NA	Zm00036ab287240_T001	Zm00027ab283540_T001;Zm00027ab283570_T001;Zm00027ab283580_T001	Zm00028ab285820_T001	Zm00040ab296510_T001;Zm00040ab296520_T001	Zm00019ab267610_T001;Zm00019ab267640_T001;Zm00019ab267650_T001	Zm00020ab282590_T001	Zm00030ab279250_T002	Zm00022ab283290_T001	Zm00023ab286980_T002	Zm00024ab283730_T001	Zm00025ab289610_T001	Zm00026ab281470_T001	Zm00029ab292160_T001	Zm00021ab282690_T001	Zm00041ab289380_T003	Zm00037ab282560_T002	Zm00018ab291970_T003	Near-Core Gene	NA	25
ZmTPS18	Zm00001eb298110	Zm00001eb298110_T001	Zm00001eb298110_T001;Zm00001eb298120_T001	Zm00042ab311560_T001	NA	NA	Zm00035ab309450_T001	Zm00038ab304930_T001	Zm00039ab304140_T001;Zm00039ab304150_T001	NA	Zm00034ab318740_T001;Zm00034ab318750_T001	Zm00036ab307280_T001;Zm00036ab307290_T001	Zm00027ab303240_T001	Zm00028ab305780_T001	Zm00040ab317210_T001	Zm00019ab285850_T001	Zm00020ab302280_T001	Zm00030ab299090_T001;Zm00030ab299100_T001	Zm00022ab303240_T001	Zm00023ab306670_T001;Zm00023ab306680_T001	Zm00024ab303710_T001	Zm00025ab309200_T001	Zm00026ab301350_T001	Zm00029ab312280_T001	Zm00021ab302690_T001	gmap_ID=chr7:904048-904560	Zm00037ab302500_T001	Zm00018ab312310_T001	Dispensable Gene	NA	23
ZmTPS19	Zm00001eb374210	Zm00001eb374210_T001	Zm00001eb374210_T001	Zm00042ab391290_T003	Zm00031ab388850_T002	Zm00033ab395880_T001;Zm00033ab395890_T001	Zm00035ab388200_T001	Zm00038ab390120_T003	Zm00039ab382070_T001	Zm00032ab390190_T001	Zm00034ab398540_T001	Zm00036ab385340_T002	Zm00027ab378790_T001	Zm00028ab384270_T001	Zm00040ab398240_T002	Zm00019ab361540_T002	Zm00020ab379570_T001;Zm00020ab379580_T001;Zm00020ab379600_T001;Zm00020ab379610_T001	Zm00030ab376630_T001	Zm00022ab379760_T001	Zm00023ab385080_T001	Zm00024ab382240_T001	Zm00025ab388190_T001	Zm00026ab377230_T002	Zm00029ab390200_T001	Zm00021ab380430_T003	Zm00041ab389300_T001	Zm00037ab378250_T001	Zm00018ab392070_T001	Core Gene	NA	26
ZmTPS20	Zm00001eb394330	Zm00001eb394330_T001	Zm00001eb394330_T001	NA	Zm00031ab409890_T001;Zm00031ab409880_T001	Zm00033ab416820_T001	Zm00035ab409020_T001	Zm00038ab410990_T001	Zm00039ab402020_T002	Zm00032ab411010_T001	Zm00034ab418710_T001	Zm00036ab404950_T001	Zm00027ab399360_T001	Zm00028ab404270_T001	Zm00040ab419020_T001	Zm00019ab380730_T001;Zm00019ab380740_T001	Zm00020ab399790_T001	Zm00030ab396690_T001	Zm00022ab399380_T001	Zm00023ab404890_T001	Zm00024ab402440_T001	Zm00025ab409410_T001;Zm00025ab409420_T001	NA	Zm00029ab411000_T001	Zm00021ab400340_T001	Zm00041ab409580_T001	Zm00037ab397700_T001;Zm00037ab397690_T001	Zm00018ab412590_T001;Zm00018ab412600_T001	Near-Core Gene	M2	24
ZmTPS21	Zm00001eb412960	Zm00001eb412960_T001	Zm00001eb412960_T001;Zm00001eb412970_T001;Zm00001eb412980_T001;Zm00001eb412990_T001	Zm00042ab432750_T001;Zm00042ab432760_T001;Zm00042ab432770_T001;Zm00042ab432780_T001;Zm00042ab432790_T001;Zm00042ab432800_T001	Zm00031ab430190_T001;Zm00031ab430200_T001;Zm00031ab430210_T001;Zm00031ab430220_T001;Zm00031ab430230_T001	Zm00033ab436760_T001;Zm00033ab436770_T001;Zm00033ab436780_T001;Zm00033ab436790_T001	Zm00035ab428680_T001;Zm00035ab428690_T001;Zm00035ab428700_T001;Zm00035ab428710_T001	Zm00038ab423070_T003;Zm00038ab423080_T001	Zm00039ab421930_T001;Zm00039ab421940_T001;Zm00039ab421950_T001;Zm00039ab421960_T001;Zm00039ab421970_T001	Zm00032ab431460_T001;Zm00032ab431470_T001;Zm00032ab431480_T001;Zm00032ab431500_T001;Zm00032ab431510_T001	Zm00034ab439170_T001;Zm00034ab439180_T001;Zm00034ab439190_T001;Zm00034ab439200_T001	Zm00036ab425460_T001;Zm00036ab425470_T001;Zm00036ab425480_T001;Zm00036ab425490_T001	Zm00027ab418990_T001;Zm00027ab419000_T001;Zm00027ab419010_T001;Zm00027ab419030_T001;Zm00027ab419040_T001;Zm00027ab419050_T001;Zm00027ab419060_T001	Zm00028ab423910_T001;Zm00028ab423920_T001;Zm00028ab423930_T001;Zm00028ab423940_T001;Zm00028ab423950_T001	Zm00040ab439420_T001;Zm00040ab439430_T001;Zm00040ab439440_T001;Zm00040ab439450_T001;Zm00040ab439460_T001	Zm00019ab399270_T001;Zm00019ab399280_T001;Zm00019ab399290_T001;Zm00019ab399300_T001	Zm00020ab419340_T001;Zm00020ab419350_T001;Zm00020ab419360_T001;Zm00020ab419370_T001;Zm00020ab419390_T001	Zm00030ab416610_T001;Zm00030ab416620_T001;Zm00030ab416630_T001;Zm00030ab416640_T001	Zm00022ab419190_T001;Zm00022ab419200_T001;Zm00022ab419210_T001;Zm00022ab419220_T001;Zm00022ab419230_T001	Zm00023ab424900_T001;Zm00023ab424910_T001;Zm00023ab424920_T001;Zm00023ab424930_T001	Zm00024ab422320_T001;Zm00024ab422330_T001;Zm00024ab422340_T001;Zm00024ab422350_T001	Zm00025ab429180_T001;Zm00025ab429190_T001;Zm00025ab429200_T001;Zm00025ab429210_T001	Zm00026ab415500_T001;Zm00026ab415510_T001;Zm00026ab415520_T001;Zm00026ab415530_T001;Zm00026ab415540_T001	Zm00029ab431150_T001;Zm00029ab431160_T001;Zm00029ab431170_T001;Zm00029ab431180_T001	Zm00021ab420870_T001;Zm00021ab420880_T001	Zm00041ab430360_T001;Zm00041ab430370_T001;Zm00041ab430380_T001;Zm00041ab430390_T001	Zm00037ab417210_T001;Zm00037ab417220_T001;Zm00037ab417230_T001;Zm00037ab417240_T002	Zm00018ab432730_T001;Zm00018ab432740_T001;Zm00018ab432750_T001;Zm00018ab432760_T001;Zm00018ab432770_T001	Core Gene	NA	26
ZmTPS22	Zm00001eb413120	Zm00001eb413120_T001	Zm00001eb413120_T001	gmap_ID=chr10:60931079-60941907	Zm00031ab430380_T004	Zm00033ab436940_T001	Zm00035ab428850_T001	Zm00038ab423210_T001	Zm00039ab422120_T001	Zm00032ab431630_T001	Zm00034ab439340_T001;Zm00034ab439350_T001	Zm00036ab425640_T001	Zm00027ab419230_T001	Zm00028ab424110_T001	Zm00040ab439590_T001	Zm00019ab399450_T001	Zm00020ab419570_T001	Zm00030ab416870_T001	Zm00022ab419410_T001	Zm00023ab425090_T001	Zm00024ab422520_T001	Zm00025ab429400_T001	Zm00026ab415690_T001	Zm00029ab431350_T001	Zm00021ab421020_T003	Zm00041ab430580_T001	Zm00037ab417440_T003	Zm00018ab432910_T001	Core Gene	M1	26
ZmTPS23	Zm00001eb414190	Zm00001eb414190_T001	Zm00001eb414190_T001	Zm00042ab434120_T003	Zm00031ab431490_T002	Zm00033ab438230_T003	Zm00035ab430160_T001	Zm00038ab424420_T003	Zm00039ab423220_T003	Zm00032ab432750_T004	Zm00034ab440630_T001	Zm00036ab426840_T002	Zm00027ab420560_T002	Zm00028ab425390_T001	Zm00040ab440910_T001	Zm00019ab400750_T002	Zm00020ab420750_T001	Zm00030ab418120_T002	Zm00022ab420600_T001	Zm00023ab426260_T001	Zm00024ab423730_T001	Zm00025ab430630_T001	Zm00026ab416840_T002	Zm00029ab432680_T001	Zm00021ab422210_T002	Zm00041ab431830_T001	Zm00037ab418510_T001;Zm00037ab418480_T004	Zm00018ab434290_T002	Core Gene	NA	26
ZmTPS24	Zm00001eb415070	Zm00001eb415070_T001	Zm00001eb415070_T001;Zm00001eb415080_T001;Zm00001eb415090_T001;Zm00001eb415100_T001;Zm00001eb415130_T001;Zm00001eb415160_T001	Zm00042ab435180_T001;Zm00042ab435200_T001;Zm00042ab435220_T001	Zm00031ab432490_T001	Zm00033ab439230_T002;Zm00033ab439240_T001;Zm00033ab439250_T001;Zm00033ab439260_T001	Zm00035ab431120_T001	Zm00038ab425330_T001;Zm00038ab425340_T001;Zm00038ab425370_T001	Zm00039ab424100_T002;Zm00039ab424110_T001;Zm00039ab424120_T001;Zm00039ab424150_T001;Zm00039ab424160_T001;Zm00039ab424200_T001	Zm00032ab433740_T001;Zm00032ab433750_T001;Zm00032ab433760_T001;Zm00032ab433770_T001	Zm00034ab441680_T001;Zm00034ab441690_T001;Zm00034ab441720_T001;Zm00034ab441740_T001	Zm00036ab427620_T001;Zm00036ab427630_T002;Zm00036ab427640_T001	Zm00027ab421510_T001	Zm00028ab426420_T001	Zm00040ab441960_T001;Zm00040ab441970_T001	Zm00019ab401530_T001;Zm00019ab401550_T001;Zm00019ab401560_T001;Zm00019ab401570_T001;Zm00019ab401620_T001;Zm00019ab401630_T001;Zm00019ab401640_T001;Zm00019ab401650_T001;Zm00019ab401660_T001;Zm00019ab401670_T001	Zm00020ab421560_T002;Zm00020ab421570_T002;Zm00020ab421590_T001	Zm00030ab419080_T001;Zm00030ab419100_T001;Zm00030ab419120_T001	Zm00022ab421380_T001;Zm00022ab421390_T001;Zm00022ab421420_T001;Zm00022ab421440_T001	Zm00023ab427130_T001;Zm00023ab427140_T001;Zm00023ab427160_T001;Zm00023ab427180_T001	Zm00024ab424620_T001;Zm00024ab424630_T001;Zm00024ab424640_T001;Zm00024ab424650_T001;Zm00024ab424710_T001	Zm00025ab431600_T001;Zm00025ab431610_T001;Zm00025ab431620_T001;Zm00025ab431630_T001;Zm00025ab431650_T002	Zm00026ab417420_T001;Zm00026ab417450_T001;Zm00026ab417820_T001	Zm00029ab433750_T001;Zm00029ab433760_T002;Zm00029ab433770_T001	Zm00021ab423250_T001	Zm00041ab432750_T001;Zm00041ab432760_T001;Zm00041ab432780_T001	Zm00037ab419380_T001;Zm00037ab419400_T001;Zm00037ab419430_T001	Zm00018ab435340_T001	Core Gene	NA	26
ZmTPS25	Zm00001eb415430	Zm00001eb415430_T001	Zm00001eb415430_T001	Zm00042ab435500_T004	Zm00031ab432770_T001	Zm00033ab439580_T002	Zm00035ab431440_T002	Zm00038ab425620_T002	Zm00039ab424440_T001	Zm00032ab434030_T002	Zm00034ab441990_T001;Zm00034ab442000_T001	Zm00036ab427840_T001	Zm00027ab421740_T001	Zm00028ab426690_T001;Zm00028ab426700_T001	Zm00040ab442240_T001	Zm00019ab401930_T001	Zm00020ab421840_T001	Zm00030ab419370_T001	Zm00022ab421690_T001	Zm00023ab427450_T001	Zm00024ab424970_T001;Zm00024ab424980_T001	Zm00025ab431990_T001	Zm00026ab418080_T001	Zm00029ab434050_T001	Zm00021ab423550_T001	Zm00041ab433070_T002	Zm00037ab419710_T002	Zm00018ab435630_T002	Core Gene	NA	26
ZmTPS26	Zm00001eb416710	Zm00001eb416710_T001	Zm00001eb416710_T001;Zm00001eb416720_T003	Zm00042ab436990_T001;Zm00042ab437000_T004	Zm00031ab434100_T001;Zm00031ab434110_T003;Zm00031ab434090_T001	Zm00033ab441050_T001;Zm00033ab441060_T001;Zm00033ab441070_T001	Zm00035ab432830_T001;Zm00035ab432840_T002	Zm00038ab426980_T001;Zm00038ab426990_T001	Zm00039ab425820_T001;Zm00039ab425830_T001	Zm00032ab435360_T001;Zm00032ab435370_T001;Zm00032ab435380_T002	Zm00034ab443290_T001;Zm00034ab443310_T001	Zm00036ab429210_T001;Zm00036ab429220_T005	Zm00027ab423220_T001;Zm00027ab423230_T001;Zm00027ab423240_T002	Zm00028ab428180_T001;Zm00028ab428190_T005	Zm00040ab443680_T001;Zm00040ab443690_T002	Zm00019ab403190_T001;Zm00019ab403200_T001	Zm00020ab423430_T001;Zm00020ab423440_T001;Zm00020ab423450_T002	Zm00030ab420690_T001;Zm00030ab420700_T001	Zm00022ab423070_T001;Zm00022ab423080_T003;Zm00022ab423060_T001	Zm00023ab428860_T001;Zm00023ab428870_T001;Zm00023ab428900_T004	Zm00024ab426380_T001;Zm00024ab426390_T001;Zm00024ab426400_T001	Zm00025ab433520_T001;Zm00025ab433530_T003	Zm00026ab419550_T002	Zm00029ab435520_T001;Zm00029ab435530_T004;Zm00029ab435510_T001	Zm00021ab424830_T001;Zm00021ab424840_T003	Zm00041ab434630_T001;Zm00041ab434640_T001;Zm00041ab434650_T005	Zm00037ab421090_T001;Zm00037ab421100_T001;Zm00037ab421110_T003	Zm00018ab437090_T001;Zm00018ab437100_T003	Core Gene	NA	26
ZmTPS27	Zm00031ab020550	Zm00031ab020550_T001	Zm00001eb020070_T001	Zm00042ab020180_T001;Zm00042ab020190_T001	Zm00031ab020550_T001;Zm00031ab020540_T001	Zm00033ab020830_T001	Zm00035ab020590_T001;Zm00035ab020580_T001	Zm00038ab020690_T001	NA	Zm00032ab020220_T004	Zm00034ab020850_T001	Zm00036ab020410_T001;Zm00036ab020390_T001	Zm00027ab020040_T002	Zm00028ab020020_T001	Zm00040ab021110_T001	NA	Zm00020ab020160_T001;Zm00020ab020150_T001	Zm00030ab019800_T001	Zm00022ab019670_T001	Zm00023ab020680_T001	Zm00024ab020290_T001;Zm00024ab020280_T001	Zm00025ab021030_T001	Zm00026ab019840_T002	Zm00029ab020320_T001	Zm00021ab019840_T001	Zm00041ab020480_T001	Zm00037ab020050_T001	Zm00018ab020940_T001	Near-Core Gene	NA	24
ZmTPS28	Zm00034ab064260	Zm00034ab064260_T001	NA	NA	NA	NA	NA	NA	NA	NA	Zm00034ab064260_T001	NA	NA	NA	NA	NA	Zm00020ab060810_T001	NA	NA	NA	NA	NA	NA	NA	NA	NA	NA	NA	Dispensable Gene	NA	2
ZmTPS29	Zm00038ab090090	Zm00038ab090090_T001	NA	NA	NA	NA	NA	Zm00038ab090090_T001	NA	NA	NA	NA	NA	Zm00028ab089260_T001	Zm00040ab094000_T001	NA	NA	NA	NA	NA	NA	Zm00025ab090450_T001	NA	NA	NA	NA	NA	NA	Dispensable Gene	NA	4
ZmTPS30	Zm00038ab090300	Zm00038ab090300_T001	NA	NA	NA	NA	NA	Zm00038ab090300_T001	NA	NA	NA	NA	NA	Zm00028ab089470_T001	Zm00040ab094200_T001	NA	NA	NA	NA	NA	NA	Zm00025ab090630_T001	NA	NA	NA	NA	NA	NA	Dispensable Gene	M1	4
ZmTPS31	Zm00026ab417460	Zm00026ab417460_T001	NA	NA	NA	NA	NA	NA	NA	NA	NA	NA	NA	NA	NA	NA	NA	NA	NA	NA	NA	NA	Zm00026ab417450_T001;Zm00026ab417460_T001	NA	NA	NA	NA	NA	Private Gene	NA	1
