# Supplementary material for: Multiple variation patterns of terpene synthases in 26 maize genomes
Source: BMC Genomics. 2023 Jan 27;24:46. doi: 10.1186/s12864-023-09137-3 (PMC9881264; doi:10.1186/s12864-023-09137-3)
Supplement: Supplementary file 1 — Additional file 1: Fig. S1. The ratio of SV to typical and atypical genes overlap. Fig. S2. Scatter plot of ZmTPS gene number and total expressed dose correlation analysis. Fig. S3. The differentially expressed ZmTPS genes in other studies. Table S1. The ZmTPS names and their corresponding gene names in multiple maize genomes. Table S2. The atypical ZmTPS genes in maize genomes. [file 12864_2023_9137_MOESM1_ESM.zip › TableS2.xlsx]

## Sheet: TableS2
Gene Name	Gene ID	Sample
ZmTPS1	Zm00035ab017370_T001	Ms71
ZmTPS1	Zm00035ab017380_T001	Ms71
ZmTPS1	Zm00039ab017280_T002	Oh43
ZmTPS1	Zm00036ab017380_T001	NC350
ZmTPS1	Zm00027ab016960_T001	HP301
ZmTPS1	Zm00019ab016850_T001	CML52
ZmTPS1	Zm00030ab016820_T001	Ki11
ZmTPS1	Zm00030ab016830_T001	Ki11
ZmTPS1	Zm00023ab017570_T002	CML247
ZmTPS1	Zm00037ab017080_T004	NC358
ZmTPS2	Zm00026ab017200_T002	CML333
ZmTPS4	Zm00033ab044070_T001	M162W
ZmTPS4	Zm00029ab042920_T001	Ki3
ZmTPS4	Zm00037ab041790_T001	NC358
ZmTPS5	Zm00033ab049800_T001	M162W
ZmTPS5	Zm00035ab048700_T001	Ms71
ZmTPS5	Zm00041ab048630_T001	Tx303
ZmTPS6	Zm00021ab048540_T001	CML103
ZmTPS8	Zm00031ab091180_T001	Ky21
ZmTPS8	Zm00031ab091190_T001	Ky21
ZmTPS8	Zm00035ab090540_T001	Ms71
ZmTPS8	Zm00038ab091860_T001	Oh7B
ZmTPS8	Zm00032ab091040_T001	M37W
ZmTPS8	Zm00028ab091020_T001	Il14H
ZmTPS8	Zm00019ab085310_T001	CML52
ZmTPS8	Zm00019ab085320_T001	CML52
ZmTPS8	Zm00022ab088380_T001	CML228
ZmTPS8	Zm00023ab090300_T001	CML247
ZmTPS8	Zm00024ab089400_T001	CML277
ZmTPS8	gmap_ID=chr2:114340020-114397222	CML322
ZmTPS8	Zm00029ab090190_T001	Ki3
ZmTPS8	Zm00029ab090200_T001	Ki3
ZmTPS8	Zm00041ab090310_T001	Tx303
ZmTPS8	Zm00037ab088290_T001	NC358
ZmTPS8	Zm00037ab088300_T001	NC358
ZmTPS8	Zm00018ab090180_T001	B97
ZmTPS9	Zm00001eb089120_T001	B73
ZmTPS9	Zm00042ab091270_T001	Tzi8
ZmTPS9	Zm00033ab093890_T001	M162W
ZmTPS9	Zm00035ab092080_T001	Ms71
ZmTPS9	Zm00032ab092580_T001	M37W
ZmTPS9	Zm00027ab090020_T001	HP301
ZmTPS9	Zm00027ab090030_T001	HP301
ZmTPS9	Zm00020ab090310_T001	CML69
ZmTPS9	Zm00030ab089010_T001	Ki11
ZmTPS9	Zm00022ab089950_T001	CML228
ZmTPS9	Zm00023ab091960_T001	CML247
ZmTPS9	Zm00024ab091020_T001	CML277
ZmTPS9	Zm00024ab091040_T001	CML277
ZmTPS9	Zm00026ab089620_T001	CML333
ZmTPS9	Zm00021ab089540_T001	CML103
ZmTPS9	Zm00041ab092000_T001	Tx303
ZmTPS9	Zm00037ab089790_T001	NC358
ZmTPS9	Zm00037ab089800_T001	NC358
ZmTPS12	Zm00001eb167140_T003	B73
ZmTPS12	Zm00001eb167080_T001	B73
ZmTPS12	Zm00001eb167040_T001	B73
ZmTPS12	Zm00001eb167130_T001	B73
ZmTPS12	Zm00001eb167060_T001	B73
ZmTPS12	Zm00001eb167050_T001	B73
ZmTPS12	Zm00042ab172370_T002	Tzi8
ZmTPS12	Zm00042ab172260_T001	Tzi8
ZmTPS12	Zm00042ab172270_T001	Tzi8
ZmTPS12	Zm00042ab172320_T001	Tzi8
ZmTPS12	Zm00042ab172330_T001	Tzi8
ZmTPS12	Zm00042ab172350_T001	Tzi8
ZmTPS12	Zm00042ab172280_T002	Tzi8
ZmTPS12	Zm00042ab172210_T001	Tzi8
ZmTPS12	Zm00042ab172220_T001	Tzi8
ZmTPS12	Zm00042ab172230_T001	Tzi8
ZmTPS12	Zm00042ab172240_T001	Tzi8
ZmTPS12	Zm00042ab172340_T001	Tzi8
ZmTPS12	Zm00042ab172360_T001	Tzi8
ZmTPS12	Zm00031ab173380_T004	Ky21
ZmTPS12	Zm00031ab173320_T001	Ky21
ZmTPS12	Zm00031ab173270_T001	Ky21
ZmTPS12	Zm00031ab173280_T001	Ky21
ZmTPS12	Zm00031ab173290_T001	Ky21
ZmTPS12	Zm00031ab173370_T001	Ky21
ZmTPS12	Zm00033ab176890_T003	M162W
ZmTPS12	Zm00033ab176820_T001	M162W
ZmTPS12	Zm00033ab176840_T001	M162W
ZmTPS12	Zm00033ab176860_T001	M162W
ZmTPS12	Zm00033ab176900_T001	M162W
ZmTPS12	Zm00033ab176770_T001	M162W
ZmTPS12	Zm00033ab176720_T001	M162W
ZmTPS12	Zm00033ab176730_T001	M162W
ZmTPS12	Zm00033ab176830_T001	M162W
ZmTPS12	Zm00033ab176850_T001	M162W
ZmTPS12	Zm00033ab176870_T001	M162W
ZmTPS12	Zm00035ab172340_T009	Ms71
ZmTPS12	Zm00035ab172220_T001	Ms71
ZmTPS12	Zm00035ab172230_T001	Ms71
ZmTPS12	Zm00035ab172260_T001	Ms71
ZmTPS12	Zm00035ab172400_T001	Ms71
ZmTPS12	Zm00035ab172460_T001	Ms71
ZmTPS12	Zm00035ab172170_T002	Ms71
ZmTPS12	Zm00035ab172330_T001	Ms71
ZmTPS12	Zm00035ab172250_T001	Ms71
ZmTPS12	Zm00035ab172290_T001	Ms71
ZmTPS12	Zm00035ab172120_T001	Ms71
ZmTPS12	Zm00035ab172130_T001	Ms71
ZmTPS12	Zm00035ab172140_T001	Ms71
ZmTPS12	Zm00035ab172240_T001	Ms71
ZmTPS12	Zm00035ab172270_T001	Ms71
ZmTPS12	Zm00035ab172280_T001	Ms71
ZmTPS12	Zm00035ab172310_T001	Ms71
ZmTPS12	Zm00035ab172360_T001	Ms71
ZmTPS12	Zm00035ab172410_T001	Ms71
ZmTPS12	Zm00035ab172430_T001	Ms71
ZmTPS12	Zm00035ab172440_T001	Ms71
ZmTPS12	Zm00035ab172450_T001	Ms71
ZmTPS12	Zm00035ab172480_T001	Ms71
ZmTPS12	Zm00038ab170020_T004	Oh7B
ZmTPS12	Zm00038ab169960_T002	Oh7B
ZmTPS12	Zm00038ab169920_T001	Oh7B
ZmTPS12	Zm00038ab169930_T001	Oh7B
ZmTPS12	Zm00038ab170010_T001	Oh7B
ZmTPS12	Zm00039ab169020_T001	Oh43
ZmTPS12	Zm00039ab168980_T001	Oh43
ZmTPS12	Zm00039ab168930_T002	Oh43
ZmTPS12	Zm00039ab168940_T001	Oh43
ZmTPS12	Zm00039ab168870_T001	Oh43
ZmTPS12	Zm00039ab168890_T001	Oh43
ZmTPS12	Zm00039ab168900_T001	Oh43
ZmTPS12	Zm00039ab168990_T001	Oh43
ZmTPS12	Zm00039ab169010_T001	Oh43
ZmTPS12	Zm00039ab168880_T001	Oh43
ZmTPS12	Zm00032ab172080_T005	M37W
ZmTPS12	Zm00032ab171940_T001	M37W
ZmTPS12	Zm00032ab171950_T001	M37W
ZmTPS12	Zm00032ab172030_T001	M37W
ZmTPS12	Zm00032ab172040_T001	M37W
ZmTPS12	Zm00032ab171900_T001	M37W
ZmTPS12	Zm00032ab171910_T001	M37W
ZmTPS12	Zm00032ab171920_T001	M37W
ZmTPS12	Zm00032ab172060_T001	M37W
ZmTPS12	Zm00034ab177260_T003	Mo18W
ZmTPS12	Zm00034ab177180_T001	Mo18W
ZmTPS12	Zm00034ab177140_T001	Mo18W
ZmTPS12	Zm00034ab177150_T001	Mo18W
ZmTPS12	Zm00034ab177230_T001	Mo18W
ZmTPS12	Zm00034ab177250_T001	Mo18W
ZmTPS12	Zm00036ab172120_T003	NC350
ZmTPS12	Zm00036ab171900_T001	NC350
ZmTPS12	Zm00036ab171940_T001	NC350
ZmTPS12	Zm00036ab171980_T001	NC350
ZmTPS12	Zm00036ab172020_T001	NC350
ZmTPS12	Zm00036ab172050_T001	NC350
ZmTPS12	Zm00036ab172060_T001	NC350
ZmTPS12	Zm00036ab172070_T001	NC350
ZmTPS12	Zm00036ab172090_T001	NC350
ZmTPS12	Zm00036ab171790_T001	NC350
ZmTPS12	Zm00036ab171910_T001	NC350
ZmTPS12	Zm00036ab171970_T001	NC350
ZmTPS12	Zm00036ab171870_T001	NC350
ZmTPS12	Zm00036ab171930_T001	NC350
ZmTPS12	Zm00036ab171960_T001	NC350
ZmTPS12	Zm00036ab172040_T001	NC350
ZmTPS12	Zm00036ab172110_T001	NC350
ZmTPS12	Zm00036ab171750_T001	NC350
ZmTPS12	Zm00036ab171760_T001	NC350
ZmTPS12	Zm00036ab171860_T001	NC350
ZmTPS12	Zm00036ab171890_T001	NC350
ZmTPS12	Zm00036ab171920_T001	NC350
ZmTPS12	Zm00036ab171950_T001	NC350
ZmTPS12	Zm00036ab171990_T001	NC350
ZmTPS12	Zm00036ab172000_T001	NC350
ZmTPS12	Zm00036ab172010_T001	NC350
ZmTPS12	Zm00036ab172030_T001	NC350
ZmTPS12	Zm00036ab172080_T001	NC350
ZmTPS12	Zm00036ab172100_T001	NC350
ZmTPS12	Zm00027ab169010_T001	HP301
ZmTPS12	Zm00027ab168890_T001	HP301
ZmTPS12	Zm00027ab168850_T001	HP301
ZmTPS12	Zm00027ab168860_T001	HP301
ZmTPS12	Zm00027ab168950_T001	HP301
ZmTPS12	Zm00027ab168960_T001	HP301
ZmTPS12	Zm00027ab169000_T001	HP301
ZmTPS12	Zm00028ab172100_T004	Il14H
ZmTPS12	Zm00028ab171930_T001	Il14H
ZmTPS12	Zm00028ab171940_T001	Il14H
ZmTPS12	Zm00028ab172040_T001	Il14H
ZmTPS12	Zm00028ab172080_T001	Il14H
ZmTPS12	Zm00028ab171890_T001	Il14H
ZmTPS12	Zm00028ab171840_T001	Il14H
ZmTPS12	Zm00028ab171850_T001	Il14H
ZmTPS12	Zm00028ab171860_T001	Il14H
ZmTPS12	Zm00028ab171950_T001	Il14H
ZmTPS12	Zm00028ab172010_T001	Il14H
ZmTPS12	Zm00028ab172030_T001	Il14H
ZmTPS12	Zm00028ab172050_T001	Il14H
ZmTPS12	Zm00028ab172060_T001	Il14H
ZmTPS12	Zm00028ab172090_T001	Il14H
ZmTPS12	Zm00040ab178070_T002	P39
ZmTPS12	Zm00040ab178020_T001	P39
ZmTPS12	Zm00040ab178040_T001	P39
ZmTPS12	Zm00040ab178050_T001	P39
ZmTPS12	Zm00040ab177960_T001	P39
ZmTPS12	Zm00040ab177920_T001	P39
ZmTPS12	Zm00040ab177930_T001	P39
ZmTPS12	Zm00040ab178010_T001	P39
ZmTPS12	Zm00040ab178060_T001	P39
ZmTPS12	Zm00019ab157560_T001	CML52
ZmTPS12	Zm00019ab157470_T001	CML52
ZmTPS12	Zm00019ab157480_T001	CML52
ZmTPS12	Zm00019ab157500_T001	CML52
ZmTPS12	Zm00019ab157530_T001	CML52
ZmTPS12	Zm00019ab157360_T001	CML52
ZmTPS12	Zm00019ab157570_T001	CML52
ZmTPS12	Zm00019ab157320_T001	CML52
ZmTPS12	Zm00019ab157330_T001	CML52
ZmTPS12	Zm00019ab157440_T001	CML52
ZmTPS12	Zm00019ab157460_T001	CML52
ZmTPS12	Zm00019ab157490_T001	CML52
ZmTPS12	Zm00019ab157510_T001	CML52
ZmTPS12	Zm00019ab157550_T001	CML52
ZmTPS12	Zm00020ab168640_T001	CML69
ZmTPS12	Zm00020ab168710_T004	CML69
ZmTPS12	Zm00020ab168740_T004	CML69
ZmTPS12	Zm00020ab168650_T001	CML69
ZmTPS12	Zm00020ab168560_T001	CML69
ZmTPS12	Zm00020ab168510_T001	CML69
ZmTPS12	Zm00020ab168520_T001	CML69
ZmTPS12	Zm00020ab168620_T001	CML69
ZmTPS12	Zm00020ab168630_T001	CML69
ZmTPS12	Zm00020ab168660_T001	CML69
ZmTPS12	Zm00020ab168730_T001	CML69
ZmTPS12	Zm00030ab167220_T003	Ki11
ZmTPS12	Zm00030ab167190_T001	Ki11
ZmTPS12	Zm00030ab167200_T001	Ki11
ZmTPS12	Zm00030ab167050_T001	Ki11
ZmTPS12	Zm00030ab167010_T001	Ki11
ZmTPS12	Zm00030ab167020_T001	Ki11
ZmTPS12	Zm00030ab167180_T001	Ki11
ZmTPS12	Zm00030ab167210_T001	Ki11
ZmTPS12	Zm00022ab168720_T001	CML228
ZmTPS12	Zm00022ab168520_T001	CML228
ZmTPS12	Zm00022ab168570_T001	CML228
ZmTPS12	Zm00022ab168580_T001	CML228
ZmTPS12	Zm00022ab168680_T001	CML228
ZmTPS12	Zm00022ab168530_T001	CML228
ZmTPS12	Zm00022ab168610_T001	CML228
ZmTPS12	Zm00022ab168690_T001	CML228
ZmTPS12	Zm00022ab168700_T001	CML228
ZmTPS12	Zm00022ab168480_T001	CML228
ZmTPS12	Zm00022ab168490_T001	CML228
ZmTPS12	Zm00022ab168500_T001	CML228
ZmTPS12	Zm00022ab168640_T001	CML228
ZmTPS12	Zm00022ab168660_T001	CML228
ZmTPS12	Zm00022ab168670_T001	CML228
ZmTPS12	Zm00023ab171460_T001	CML247
ZmTPS12	Zm00023ab171230_T001	CML247
ZmTPS12	Zm00023ab171240_T001	CML247
ZmTPS12	Zm00023ab171290_T001	CML247
ZmTPS12	Zm00023ab171340_T001	CML247
ZmTPS12	Zm00023ab171360_T001	CML247
ZmTPS12	Zm00023ab171380_T001	CML247
ZmTPS12	Zm00023ab171400_T001	CML247
ZmTPS12	Zm00023ab171430_T001	CML247
ZmTPS12	Zm00023ab171440_T001	CML247
ZmTPS12	Zm00023ab171250_T001	CML247
ZmTPS12	Zm00023ab171200_T001	CML247
ZmTPS12	Zm00023ab171210_T001	CML247
ZmTPS12	Zm00023ab171300_T001	CML247
ZmTPS12	Zm00023ab171310_T001	CML247
ZmTPS12	Zm00023ab171410_T001	CML247
ZmTPS12	Zm00023ab171450_T001	CML247
ZmTPS12	Zm00024ab169990_T004	CML277
ZmTPS12	Zm00024ab169920_T001	CML277
ZmTPS12	Zm00024ab169950_T001	CML277
ZmTPS12	Zm00024ab169860_T001	CML277
ZmTPS12	Zm00024ab169820_T001	CML277
ZmTPS12	Zm00024ab169830_T001	CML277
ZmTPS12	Zm00024ab169970_T001	CML277
ZmTPS12	Zm00025ab173290_T001	CML322
ZmTPS12	Zm00025ab173200_T002	CML322
ZmTPS12	Zm00025ab173160_T001	CML322
ZmTPS12	Zm00025ab173170_T001	CML322
ZmTPS12	Zm00025ab173250_T001	CML322
ZmTPS12	Zm00025ab173270_T001	CML322
ZmTPS12	Zm00026ab168460_T001	CML333
ZmTPS12	Zm00026ab168390_T001	CML333
ZmTPS12	Zm00026ab168450_T001	CML333
ZmTPS12	Zm00026ab168410_T001	CML333
ZmTPS12	Zm00026ab168360_T001	CML333
ZmTPS12	Zm00026ab168370_T001	CML333
ZmTPS12	Zm00029ab172990_T006	Ki3
ZmTPS12	Zm00029ab172910_T001	Ki3
ZmTPS12	Zm00029ab172960_T001	Ki3
ZmTPS12	Zm00029ab172920_T001	Ki3
ZmTPS12	Zm00029ab172870_T001	Ki3
ZmTPS12	Zm00029ab172880_T001	Ki3
ZmTPS12	Zm00029ab172890_T001	Ki3
ZmTPS12	Zm00029ab172970_T001	Ki3
ZmTPS12	Zm00021ab168970_T001	CML103
ZmTPS12	Zm00021ab168910_T001	CML103
ZmTPS12	Zm00021ab168920_T001	CML103
ZmTPS12	Zm00021ab168880_T001	CML103
ZmTPS12	Zm00021ab168890_T001	CML103
ZmTPS12	Zm00041ab173760_T003	Tx303
ZmTPS12	Zm00041ab173660_T001	Tx303
ZmTPS12	Zm00041ab173620_T001	Tx303
ZmTPS12	Zm00041ab173630_T001	Tx303
ZmTPS12	Zm00041ab173710_T001	Tx303
ZmTPS12	Zm00041ab173720_T001	Tx303
ZmTPS12	Zm00041ab173750_T001	Tx303
ZmTPS12	Zm00037ab168080_T004	NC358
ZmTPS12	Zm00037ab168060_T001	NC358
ZmTPS12	Zm00037ab168000_T001	NC358
ZmTPS12	Zm00037ab167960_T001	NC358
ZmTPS12	Zm00037ab167970_T001	NC358
ZmTPS12	Zm00037ab168070_T002	NC358
ZmTPS12	Zm00018ab172820_T003	B97
ZmTPS12	Zm00018ab172800_T003	B97
ZmTPS12	Zm00018ab172720_T002	B97
ZmTPS12	Zm00018ab172670_T001	B97
ZmTPS12	Zm00018ab172680_T001	B97
ZmTPS12	Zm00018ab172690_T001	B97
ZmTPS12	Zm00018ab172780_T001	B97
ZmTPS12	Zm00018ab172790_T001	B97
ZmTPS12	Zm00018ab172810_T001	B97
ZmTPS13	Zm00001eb176190_T001	B73
ZmTPS13	Zm00031ab182620_T001	Ky21
ZmTPS13	Zm00031ab182630_T001	Ky21
ZmTPS13	Zm00033ab186170_T001	M162W
ZmTPS13	Zm00033ab186180_T001	M162W
ZmTPS13	Zm00035ab181350_T001	Ms71
ZmTPS13	Zm00039ab178070_T001	Oh43
ZmTPS13	Zm00032ab181350_T001	M37W
ZmTPS13	Zm00036ab181820_T001	NC350
ZmTPS13	Zm00027ab178480_T001	HP301
ZmTPS13	Zm00027ab178490_T001	HP301
ZmTPS13	Zm00028ab181260_T001	Il14H
ZmTPS13	Zm00028ab181270_T001	Il14H
ZmTPS13	Zm00040ab187630_T001	P39
ZmTPS13	Zm00030ab176230_T001	Ki11
ZmTPS13	Zm00023ab181040_T001	CML247
ZmTPS13	Zm00025ab182390_T001	CML322
ZmTPS13	Zm00025ab182400_T002	CML322
ZmTPS13	Zm00026ab177640_T001	CML333
ZmTPS13	Zm00018ab182290_T001	B97
ZmTPS14	Zm00001eb208380_T002	B73
ZmTPS14	Zm00001eb208400_T001	B73
ZmTPS14	Zm00033ab220900_T002	M162W
ZmTPS14	Zm00035ab215140_T001	Ms71
ZmTPS14	Zm00035ab215150_T001	Ms71
ZmTPS14	Zm00038ab211900_T001	Oh7B
ZmTPS14	Zm00038ab211910_T001	Oh7B
ZmTPS14	Zm00039ab213240_T001	Oh43
ZmTPS14	Zm00032ab215760_T001	M37W
ZmTPS14	Zm00036ab213930_T001	NC350
ZmTPS14	Zm00036ab213920_T001	NC350
ZmTPS14	Zm00027ab212290_T001	HP301
ZmTPS14	Zm00027ab212300_T001	HP301
ZmTPS14	Zm00019ab198590_T001	CML52
ZmTPS14	Zm00030ab209690_T001	Ki11
ZmTPS14	Zm00023ab214480_T001	CML247
ZmTPS14	Zm00024ab211840_T001	CML277
ZmTPS14	Zm00026ab210770_T001	CML333
ZmTPS14	Zm00026ab210800_T001	CML333
ZmTPS14	Zm00029ab215850_T001	Ki3
ZmTPS14	Zm00041ab217120_T002	Tx303
ZmTPS15	Zm00031ab239590_T001	Ky21
ZmTPS15	Zm00031ab239600_T001	Ky21
ZmTPS15	Zm00035ab237890_T001	Ms71
ZmTPS15	Zm00035ab237900_T001	Ms71
ZmTPS15	Zm00038ab234760_T001	Oh7B
ZmTPS15	Zm00039ab234940_T002	Oh43
ZmTPS15	Zm00028ab236800_T001	Il14H
ZmTPS15	Zm00028ab236810_T001	Il14H
ZmTPS15	Zm00020ab233080_T001	CML69
ZmTPS15	Zm00024ab233910_T002	CML277
ZmTPS15	Zm00024ab233920_T001	CML277
ZmTPS16	Zm00034ab286060_T001	Mo18W
ZmTPS16	Zm00019ab256830_T001	CML52
ZmTPS17	Zm00027ab283570_T001	HP301
ZmTPS17	Zm00027ab283580_T001	HP301
ZmTPS17	Zm00040ab296520_T001	P39
ZmTPS17	Zm00019ab267640_T001	CML52
ZmTPS17	Zm00020ab282590_T001	CML69
ZmTPS18	Zm00001eb298110_T001	B73
ZmTPS18	Zm00039ab304140_T001	Oh43
ZmTPS18	Zm00034ab318740_T001	Mo18W
ZmTPS18	Zm00036ab307280_T001	NC350
ZmTPS18	Zm00030ab299090_T001	Ki11
ZmTPS18	Zm00023ab306670_T001	CML247
ZmTPS18	Zm00025ab309200_T001	CML322
ZmTPS18	Zm00026ab301350_T001	CML333
ZmTPS18	Zm00029ab312280_T001	Ki3
ZmTPS18	gmap_ID=chr7:904048-904560	Tx303
ZmTPS18	Zm00018ab312310_T001	B97
ZmTPS19	Zm00033ab395890_T001	M162W
ZmTPS19	Zm00020ab379570_T001	CML69
ZmTPS19	Zm00020ab379580_T001	CML69
ZmTPS19	Zm00020ab379600_T001	CML69
ZmTPS19	Zm00020ab379610_T001	CML69
ZmTPS20	Zm00001eb394330_T001	B73
ZmTPS20	Zm00031ab409890_T001	Ky21
ZmTPS20	Zm00031ab409880_T001	Ky21
ZmTPS20	Zm00033ab416820_T001	M162W
ZmTPS20	Zm00038ab410990_T001	Oh7B
ZmTPS20	Zm00032ab411010_T001	M37W
ZmTPS20	Zm00034ab418710_T001	Mo18W
ZmTPS20	Zm00036ab404950_T001	NC350
ZmTPS20	Zm00028ab404270_T001	Il14H
ZmTPS20	Zm00040ab419020_T001	P39
ZmTPS20	Zm00019ab380730_T001	CML52
ZmTPS20	Zm00019ab380740_T001	CML52
ZmTPS20	Zm00020ab399790_T001	CML69
ZmTPS20	Zm00030ab396690_T001	Ki11
ZmTPS20	Zm00022ab399380_T001	CML228
ZmTPS20	Zm00023ab404890_T001	CML247
ZmTPS20	Zm00025ab409410_T001	CML322
ZmTPS20	Zm00025ab409420_T001	CML322
ZmTPS20	Zm00029ab411000_T001	Ki3
ZmTPS20	Zm00021ab400340_T001	CML103
ZmTPS20	Zm00041ab409580_T001	Tx303
ZmTPS20	Zm00037ab397700_T001	NC358
ZmTPS20	Zm00037ab397690_T001	NC358
ZmTPS20	Zm00018ab412590_T001	B97
ZmTPS20	Zm00018ab412600_T001	B97
ZmTPS21	Zm00031ab430200_T001	Ky21
ZmTPS21	Zm00031ab430210_T001	Ky21
ZmTPS21	Zm00033ab436770_T001	M162W
ZmTPS21	Zm00039ab421940_T001	Oh43
ZmTPS21	Zm00039ab421950_T001	Oh43
ZmTPS21	Zm00039ab421970_T001	Oh43
ZmTPS21	Zm00032ab431470_T001	M37W
ZmTPS21	Zm00032ab431480_T001	M37W
ZmTPS21	Zm00032ab431510_T001	M37W
ZmTPS21	Zm00034ab439200_T001	Mo18W
ZmTPS21	Zm00036ab425470_T001	NC350
ZmTPS21	Zm00027ab419000_T001	HP301
ZmTPS21	Zm00027ab419010_T001	HP301
ZmTPS21	Zm00027ab419040_T001	HP301
ZmTPS21	Zm00027ab419060_T001	HP301
ZmTPS21	Zm00028ab423920_T001	Il14H
ZmTPS21	Zm00040ab439430_T001	P39
ZmTPS21	Zm00019ab399280_T001	CML52
ZmTPS21	Zm00020ab419350_T001	CML69
ZmTPS21	Zm00020ab419360_T001	CML69
ZmTPS21	Zm00030ab416620_T001	Ki11
ZmTPS21	Zm00022ab419200_T001	CML228
ZmTPS21	Zm00022ab419210_T001	CML228
ZmTPS21	Zm00024ab422330_T001	CML277
ZmTPS21	Zm00025ab429180_T001	CML322
ZmTPS21	Zm00026ab415520_T001	CML333
ZmTPS21	Zm00029ab431160_T001	Ki3
ZmTPS21	Zm00037ab417220_T001	NC358
ZmTPS21	Zm00018ab432740_T001	B97
ZmTPS21	Zm00018ab432750_T001	B97
ZmTPS22	gmap_ID=chr10:60931079-60941907	Tzi8
ZmTPS22	Zm00034ab439340_T001	Mo18W
ZmTPS22	Zm00034ab439350_T001	Mo18W
ZmTPS23	Zm00033ab438230_T003	M162W
ZmTPS23	Zm00037ab418480_T004	NC358
ZmTPS24	Zm00001eb415090_T001	B73
ZmTPS24	Zm00001eb415100_T001	B73
ZmTPS24	Zm00038ab425340_T001	Oh7B
ZmTPS24	Zm00039ab424120_T001	Oh43
ZmTPS24	Zm00039ab424150_T001	Oh43
ZmTPS24	Zm00039ab424160_T001	Oh43
ZmTPS24	Zm00032ab433770_T001	M37W
ZmTPS24	Zm00040ab441960_T001	P39
ZmTPS24	Zm00019ab401550_T001	CML52
ZmTPS24	Zm00019ab401560_T001	CML52
ZmTPS24	Zm00019ab401570_T001	CML52
ZmTPS24	Zm00019ab401620_T001	CML52
ZmTPS24	Zm00019ab401630_T001	CML52
ZmTPS24	Zm00019ab401640_T001	CML52
ZmTPS24	Zm00019ab401650_T001	CML52
ZmTPS24	Zm00019ab401660_T001	CML52
ZmTPS24	Zm00019ab401670_T001	CML52
ZmTPS24	Zm00024ab424640_T001	CML277
ZmTPS24	Zm00024ab424650_T001	CML277
ZmTPS24	Zm00025ab431610_T001	CML322
ZmTPS24	Zm00026ab417420_T001	CML333
ZmTPS24	Zm00029ab433750_T001	Ki3
ZmTPS25	Zm00034ab441990_T001	Mo18W
ZmTPS25	Zm00028ab426690_T001	Il14H
ZmTPS25	Zm00028ab426700_T001	Il14H
ZmTPS25	Zm00024ab424970_T001	CML277
ZmTPS25	Zm00024ab424980_T001	CML277
ZmTPS26	Zm00042ab436990_T001	Tzi8
ZmTPS26	Zm00031ab434100_T001	Ky21
ZmTPS26	Zm00033ab441050_T001	M162W
ZmTPS26	Zm00033ab441060_T001	M162W
ZmTPS26	Zm00032ab435360_T001	M37W
ZmTPS26	Zm00032ab435370_T001	M37W
ZmTPS26	Zm00034ab443290_T001	Mo18W
ZmTPS26	Zm00036ab429210_T001	NC350
ZmTPS26	Zm00027ab423220_T001	HP301
ZmTPS26	Zm00027ab423230_T001	HP301
ZmTPS26	Zm00028ab428180_T001	Il14H
ZmTPS26	Zm00040ab443680_T001	P39
ZmTPS26	Zm00020ab423430_T001	CML69
ZmTPS26	Zm00020ab423440_T001	CML69
ZmTPS26	Zm00030ab420690_T001	Ki11
ZmTPS26	Zm00022ab423070_T001	CML228
ZmTPS26	Zm00023ab428860_T001	CML247
ZmTPS26	Zm00023ab428870_T001	CML247
ZmTPS26	Zm00024ab426380_T001	CML277
ZmTPS26	Zm00024ab426390_T001	CML277
ZmTPS26	Zm00025ab433520_T001	CML322
ZmTPS26	Zm00029ab435520_T001	Ki3
ZmTPS26	Zm00021ab424830_T001	CML103
ZmTPS26	Zm00041ab434630_T001	Tx303
ZmTPS26	Zm00041ab434640_T001	Tx303
ZmTPS26	Zm00037ab421090_T001	NC358
ZmTPS26	Zm00037ab421100_T001	NC358
ZmTPS26	Zm00018ab437090_T001	B97
ZmTPS27	Zm00042ab020190_T001	Tzi8
ZmTPS27	Zm00031ab020550_T001	Ky21
ZmTPS27	Zm00035ab020590_T001	Ms71
ZmTPS27	Zm00036ab020390_T001	NC350
ZmTPS27	Zm00020ab020160_T001	CML69
ZmTPS27	Zm00030ab019800_T001	Ki11
ZmTPS27	Zm00024ab020290_T001	CML277
ZmTPS27	Zm00024ab020280_T001	CML277
